# Supplementary material for: Predicting the Effect of Single Mutations on Protein Stability and Binding with Respect to Types of Mutations
Source: Int J Mol Sci. 2023 Jul 28;24(15):12073. doi: 10.3390/ijms241512073 (PMC10418460; doi:10.3390/ijms241512073)
Supplement: Supplementary file 1 [file ijms-24-12073-s001.zip]

Archive with 1 entries (1 files):
- ijms-2527097-supplementary.pdf
